# Supplementary material for: Exogenous Hydrogen Sulfide Alleviates Low Temperature and Fluctuating-Light-Induced Photoinhibition of Photosystem I in Morus alba Through Enhanced Energy Dissipation and Antioxidant Defense
Source: Biology (Basel). 2025 Nov 12;14(11):1582. doi: 10.3390/biology14111582 (PMC12650550; doi:10.3390/biology14111582)
Supplement: Supplementary file 1 [file biology-14-01582-s001.zip]

Archive with 1 entries (1 files):
- biology-3948835-supplementary.pdf
